# Supplementary material for: N-Methyl-N-(2-methyl­phen­yl)acetamide
Source: Acta Crystallogr Sect E Struct Rep Online. 2010 Jun 16;66(Pt 7):o1679. doi: 10.1107/S1600536810022361 (PMC3007068; doi:10.1107/S1600536810022361)
Supplement: Supplementary file 2 [file e-66-o1679-Isup2.hkl]

# 
# h,k,l, Fc-squared, Fo-squared, sigma(Fo-squared) and status flag 
# 
data_I
_shelx_title '  X255 in P 21/n' 
_shelx_refln_list_code          4 
_shelx_F_calc_maximum      103.04 
_exptl_crystal_F_000       352.00 
_reflns_d_resolution_high  0.8323 
 
loop_ 
 _symmetry_equiv_pos_as_xyz 
 'x, y, z' 
 '-x+1/2, y+1/2, -z+1/2' 
 '-x, -y, -z' 
 'x-1/2, -y-1/2, z-1/2' 
 
_cell_length_a    11.2879 
_cell_length_b     6.9004 
_cell_length_c    12.2344 
_cell_angle_alpha  90.000 
_cell_angle_beta   94.878 
_cell_angle_gamma  90.000 
 
_shelx_F_squared_multiplier     1.000 
 
loop_ 
 _refln_index_h 
 _refln_index_k 
 _refln_index_l 
 _refln_F_squared_calc 
 _refln_F_squared_meas 
 _refln_F_squared_sigma 
 _refln_observed_status 
   2   0   0     3143.68     3531.72     33.07 o 
   4   0   0     3666.11     3354.40     42.64 o 
   6   0   0        3.11        4.42      1.25 o 
   8   0   0        5.31        6.46      1.54 o 
  10   0   0       34.72       31.73      2.37 o 
  12   0   0       31.56       25.88      2.60 o 
   1   1   0     1659.84     1836.28     29.00 o 
   2   1   0      448.05      469.77      4.27 o 
   3   1   0      895.51     1002.61     15.33 o 
   4   1   0     1410.71     1369.56     19.87 o 
   5   1   0      189.34      182.69      3.23 o 
   6   1   0       89.58      110.09      1.93 o 
   7   1   0       49.38       47.79      1.96 o 
   8   1   0       11.99       14.86      1.62 o 
   9   1   0        8.24        4.67      1.36 o 
  10   1   0       13.97       12.09      1.43 o 
  11   1   0        9.29        5.96      1.48 o 
  12   1   0        0.13        1.37      1.37 o 
  13   1   0        0.82        0.73      1.32 o 
   0   2   0     1586.56     1591.88     19.10 o 
   1   2   0     3155.05     2988.49     27.02 o 
   2   2   0      207.77      212.24      1.94 o 
   3   2   0      120.35      107.40      1.50 o 
   4   2   0        0.77        0.45      0.62 o 
   5   2   0       86.95       79.53      1.62 o 
   6   2   0       10.20        5.90      1.36 o 
   7   2   0       28.45       21.84      1.62 o 
   8   2   0        0.02        0.66      1.18 o 
   9   2   0        0.92        0.29      1.29 o 
  10   2   0        5.62        6.38      1.44 o 
  11   2   0        0.00        2.70      1.37 o 
  12   2   0        1.35        0.12      1.47 o 
  13   2   0        1.69        4.53      2.47 o 
   1   3   0       85.77       88.56      6.81 o 
   2   3   0      300.93      271.55      2.89 o 
   3   3   0        0.12        1.67      0.71 o 
   4   3   0       12.88       14.51      0.96 o 
   5   3   0       38.76       36.45      3.70 o 
   6   3   0        9.43        6.73      1.12 o 
   7   3   0       10.94        8.38      1.37 o 
   8   3   0        0.05        1.30      1.47 o 
   9   3   0        3.03        4.45      1.88 o 
  10   3   0        5.63        8.88      1.60 o 
  11   3   0       13.10       11.22      1.71 o 
  12   3   0        0.17        0.08      1.40 o 
   0   4   0       50.30       51.93      1.46 o 
   1   4   0       87.90       81.50      2.64 o 
   2   4   0        0.83        1.79      1.00 o 
   3   4   0        2.49        1.46      1.29 o 
   4   4   0        0.52        0.35      0.97 o 
   5   4   0       11.51       13.74      1.40 o 
   6   4   0        0.56        0.51      1.32 o 
   7   4   0        6.87        4.29      1.57 o 
   8   4   0       32.50       36.03      2.08 o 
   9   4   0        3.83       11.60      3.81 o 
  10   4   0       13.13       17.89      3.40 o 
  11   4   0        3.69        5.57      4.28 o 
   1   5   0       28.41       37.24      1.56 o 
   2   5   0       17.66       16.57      1.44 o 
   3   5   0       13.90       16.07      1.34 o 
   4   5   0       29.90       26.28      1.52 o 
   5   5   0        8.88       15.90      1.38 o 
   6   5   0       39.71       43.16      2.27 o 
   7   5   0       10.15       10.76      1.64 o 
   8   5   0       47.48       56.14      2.93 o 
   9   5   0        2.61        3.48      1.79 o 
  10   5   0        0.02        2.51      1.80 o 
   0   6   0        0.01        1.54      1.11 o 
   1   6   0        0.50        1.92      1.10 o 
   2   6   0       23.90       20.90      2.69 o 
   3   6   0        0.20        3.42      2.29 o 
   4   6   0        3.57        7.28      2.38 o 
   5   6   0        2.62        9.36      3.13 o 
   6   6   0        0.25        3.14      1.42 o 
   7   6   0       12.15       10.43      1.61 o 
   8   6   0       26.84       28.48      2.09 o 
   9   6   0        0.78        0.84      3.37 o 
   1   7   0        2.03        1.86      1.34 o 
   2   7   0        2.47        3.92      1.25 o 
   3   7   0        5.33        4.54      1.22 o 
   4   7   0        4.34        6.44      1.31 o 
   5   7   0        0.77        0.96      1.19 o 
   6   7   0       18.78       15.45      1.74 o 
   7   7   0        1.08        0.21      1.39 o 
   0   8   0        0.14        2.12      1.07 o 
   1   8   0        0.11        0.51      1.08 o 
   2   8   0        0.39        0.92      1.17 o 
   3   8   0        0.29        2.57      1.09 o 
 -13   0   1        2.86        2.95      1.26 o 
 -11   0   1        0.20        0.62      1.35 o 
  -9   0   1       10.39        7.74      1.60 o 
  -7   0   1        7.92        9.90      1.26 o 
  -5   0   1      823.84      840.76      5.65 o 
  -3   0   1      382.98      384.99      3.25 o 
  -1   0   1       65.51       78.61      0.95 o 
   1   0   1      115.65      135.65      1.46 o 
   3   0   1    10618.14     9866.64     68.06 o 
   5   0   1      802.35      811.04      7.14 o 
   7   0   1       13.25        8.97      1.61 o 
   9   0   1        0.71        0.51      1.70 o 
  11   0   1        0.99        0.00      1.87 o 
  13   0   1        0.63        0.83      1.93 o 
 -13   1   1        0.03        1.00      1.03 o 
 -12   1   1        0.29        1.39      2.04 o 
 -11   1   1       18.66       14.89      1.34 o 
 -10   1   1        2.23        1.02      1.08 o 
  -9   1   1       18.94       16.69      1.55 o 
  -8   1   1       63.12       61.37      1.71 o 
  -7   1   1      177.51      168.57      2.34 o 
  -6   1   1       63.97       55.18      2.20 o 
  -5   1   1        3.88        4.17      0.67 o 
  -4   1   1      187.38      153.48      4.66 o 
  -3   1   1      892.61     1061.04    122.84 o 
  -2   1   1       30.12       30.95      2.21 o 
  -1   1   1     4556.00     4627.13    243.48 o 
   0   1   1      905.06     1042.99     19.85 o 
   1   1   1     5139.39     4925.99    195.23 o 
   2   1   1       61.48       69.14      5.99 o 
   3   1   1       20.24       22.30      0.85 o 
   4   1   1       18.27       16.81      0.89 o 
   5   1   1       43.85       55.87      1.33 o 
   6   1   1       12.71       10.92      0.96 o 
   7   1   1       48.48       51.97      1.59 o 
   8   1   1        1.33        1.15      1.15 o 
   9   1   1       12.11        9.83      1.37 o 
  10   1   1        0.78        1.01      1.34 o 
  11   1   1       35.20       29.62      2.88 o 
  12   1   1        0.01        1.85      1.26 o 
  13   1   1        0.06        1.19      1.33 o 
 -13   2   1        2.77        1.26      1.26 o 
 -12   2   1        0.38        1.28      1.28 o 
 -11   2   1        2.41        0.31      1.35 o 
 -10   2   1        4.75        3.52      1.54 o 
  -9   2   1       10.94       13.82      2.78 o 
  -8   2   1       16.32       13.72      1.32 o 
  -7   2   1        3.44        1.35      1.11 o 
  -6   2   1       63.52       72.23      3.61 o 
  -5   2   1      189.08      171.55      1.99 o 
  -4   2   1        9.63        9.14      0.73 o 
  -3   2   1      258.53      228.25      6.35 o 
  -2   2   1        2.58        1.09      0.56 o 
  -1   2   1       77.33       70.37      1.20 o 
   0   2   1     1230.11     1470.15     85.28 o 
   1   2   1      532.84      533.02      5.41 o 
   2   2   1      843.52      956.14     45.33 o 
   3   2   1        0.74        1.99      0.66 o 
   4   2   1       16.99       14.59      0.87 o 
   5   2   1      464.89      459.22      6.99 o 
   6   2   1        0.51        0.22      0.88 o 
   7   2   1       20.97       15.54      1.26 o 
   8   2   1        7.20        5.18      1.27 o 
   9   2   1        4.02        2.57      1.37 o 
  10   2   1        1.26        0.34      1.81 o 
  11   2   1        1.50        2.42      1.34 o 
  12   2   1        4.73        2.89      1.44 o 
  13   2   1        0.01        0.32      2.13 o 
 -12   3   1        2.24        4.00      1.54 o 
 -11   3   1        3.51        5.17      2.00 o 
 -10   3   1        0.43        0.02      1.50 o 
  -9   3   1        0.20        1.29      1.57 o 
  -8   3   1        2.25        0.97      3.06 o 
  -7   3   1       11.29       10.44      1.53 o 
  -6   3   1       32.70       29.27      1.69 o 
  -5   3   1        0.54        0.49      0.97 o 
  -4   3   1       17.16       17.75      1.02 o 
  -3   3   1        1.07        0.47      0.67 o 
  -2   3   1      310.31      367.90      3.14 o 
  -1   3   1      237.42      227.97      1.99 o 
   0   3   1        2.27        0.59      0.77 o 
   1   3   1      444.93      375.08      2.98 o 
   2   3   1        2.93        2.83      0.78 o 
   3   3   1       27.34       29.98      1.19 o 
   4   3   1      428.82      476.82      4.00 o 
   5   3   1       21.12       20.64      1.24 o 
   6   3   1        0.82        2.14      0.99 o 
   7   3   1       62.79       64.91      3.25 o 
   8   3   1       43.62       39.57      1.85 o 
   9   3   1       29.85       29.54      1.91 o 
  10   3   1        0.25        3.01      3.27 o 
  11   3   1        6.10        2.92      1.56 o 
  12   3   1        2.71        2.41      1.49 o 
 -11   4   1        1.56        0.08      1.78 o 
 -10   4   1        2.82        1.27      1.91 o 
  -9   4   1       20.97       17.37      2.15 o 
  -8   4   1        5.96        6.55      1.76 o 
  -7   4   1       48.72       48.59      2.22 o 
  -6   4   1       11.17        9.65      1.46 o 
  -5   4   1       24.38       22.24      1.26 o 
  -4   4   1       65.01       68.36      4.13 o 
  -3   4   1      106.41      100.49      1.61 o 
  -2   4   1      150.92      178.62      4.71 o 
  -1   4   1       24.36       16.10      1.00 o 
   0   4   1       19.96       19.55      0.60 o 
   1   4   1       36.02       39.20      1.34 o 
   2   4   1       37.58       29.18      1.65 o 
   3   4   1       68.12       69.54      1.96 o 
   4   4   1        2.34        2.70      1.12 o 
   5   4   1       10.63       10.29      1.76 o 
   6   4   1       12.67       14.45      1.42 o 
   7   4   1        4.51        5.54      1.51 o 
   8   4   1       48.36       62.24      2.45 o 
   9   4   1        0.89        3.55      1.83 o 
  10   4   1        2.89        1.64      1.64 o 
  11   4   1        0.15        1.02      1.64 o 
 -10   5   1        2.61        7.33      2.52 o 
  -9   5   1       32.16       24.17      3.34 o 
  -8   5   1       46.59       46.35      2.58 o 
  -7   5   1        6.16        1.56      1.60 o 
  -6   5   1       21.04       20.53      1.50 o 
  -5   5   1       19.21       21.13      1.55 o 
  -4   5   1        3.30        3.46      1.42 o 
  -3   5   1       67.13       84.08      1.94 o 
  -2   5   1        0.45        0.46      1.07 o 
  -1   5   1       46.30       48.08      1.72 o 
   0   5   1       12.59        9.92      0.81 o 
   1   5   1        8.05       11.71      1.21 o 
   2   5   1        9.04        6.23      1.24 o 
   3   5   1       56.55       60.37      2.15 o 
   4   5   1       15.38       19.05      1.76 o 
   5   5   1        1.95        1.38      1.16 o 
   6   5   1        0.54        1.72      1.26 o 
   7   5   1        2.34        3.93      1.55 o 
   8   5   1        1.15        4.21      1.72 o 
   9   5   1        4.08        2.14      2.49 o 
  10   5   1        0.17        1.82      1.82 o 
  -9   6   1        0.38        1.98      1.81 o 
  -8   6   1        4.41        6.71      2.29 o 
  -7   6   1       49.84       65.63      2.93 o 
  -6   6   1        0.49        0.58      2.13 o 
  -5   6   1        3.58        4.75      1.76 o 
  -4   6   1        0.29        0.86      1.27 o 
  -3   6   1      100.86       96.71      2.25 o 
  -2   6   1        2.62        1.78      1.07 o 
  -1   6   1       29.28       30.16      1.51 o 
   0   6   1        1.10        2.10      0.78 o 
   1   6   1        9.74       11.27      1.27 o 
   2   6   1        4.20        0.16      1.20 o 
   3   6   1       34.84       39.39      1.79 o 
   4   6   1        0.59        0.78      1.28 o 
   5   6   1        9.18       13.53      1.40 o 
   6   6   1        7.07        9.04      1.60 o 
   7   6   1       36.83       39.56      2.28 o 
   8   6   1        0.09        1.04      1.64 o 
   9   6   1       14.14       17.56      2.50 o 
  -7   7   1        5.06        9.08      1.75 o 
  -6   7   1        5.06        0.25      3.62 o 
  -5   7   1        0.02        1.31      1.31 o 
  -4   7   1        4.25        5.75      1.54 o 
  -3   7   1        5.83        6.05      1.19 o 
  -2   7   1        3.17        3.06      1.12 o 
  -1   7   1        2.57        0.82      1.10 o 
   0   7   1        6.48        7.17      0.88 o 
   1   7   1        8.27        8.12      1.15 o 
   2   7   1        5.43        5.91      1.28 o 
   3   7   1        6.35        2.43      1.76 o 
   4   7   1        1.03        1.27      1.27 o 
   5   7   1        2.45        2.02      1.25 o 
   6   7   1       16.77       18.09      2.35 o 
   7   7   1        0.03        0.28      1.48 o 
  -3   8   1        0.19        0.33      1.24 o 
  -2   8   1        2.51        4.31      1.20 o 
  -1   8   1        0.27        0.05      1.03 o 
   0   8   1        0.53        0.93      0.77 o 
   1   8   1        1.52        1.12      1.57 o 
   2   8   1        1.56        0.01      1.12 o 
   3   8   1        1.66        3.27      1.11 o 
 -12   0   2        3.97        3.28      1.72 o 
 -10   0   2       12.51        9.46      1.75 o 
  -8   0   2        2.01        1.20      1.33 o 
  -6   0   2      145.66      170.46      3.03 o 
  -4   0   2        3.89        1.14      0.83 o 
  -2   0   2     1238.01     1226.81     17.32 o 
   0   0   2     3375.90     3348.02     21.33 o 
   2   0   2     6295.87     5593.56     46.55 o 
   4   0   2        0.86        1.29      0.99 o 
   6   0   2      849.20      929.80      7.33 o 
   8   0   2       19.15       24.84      2.04 o 
  10   0   2        9.82       11.19      1.98 o 
  12   0   2        1.82        2.86      1.97 o 
 -13   1   2        0.56        0.09      1.18 o 
 -12   1   2       10.14        5.35      1.38 o 
 -11   1   2       17.89       12.22      1.38 o 
 -10   1   2        8.10        6.93      1.16 o 
  -9   1   2       10.02        8.97      1.24 o 
  -8   1   2        4.05        3.13      1.08 o 
  -7   1   2        0.72        0.52      1.11 o 
  -6   1   2        0.06        2.15      1.97 o 
  -5   1   2       93.89       89.36      3.13 o 
  -4   1   2        9.08       11.85      0.70 o 
  -3   1   2      117.62      113.40      2.80 o 
  -2   1   2     1291.35     1281.64     66.31 o 
  -1   1   2     3856.88     3694.34    209.66 o 
   0   1   2       56.40       71.44      2.29 o 
   1   1   2     3560.64     3432.77     92.44 o 
   2   1   2      241.63      312.67     22.73 o 
   3   1   2     1626.36     1507.01     34.08 o 
   4   1   2        7.97       10.08      1.28 o 
   5   1   2      271.74      266.96      9.41 o 
   6   1   2       86.19       89.39      4.88 o 
   7   1   2        0.70        0.15      1.04 o 
   8   1   2        7.71        9.82      2.80 o 
   9   1   2        7.98        7.31      1.30 o 
  10   1   2        2.88        4.74      1.31 o 
  11   1   2        7.78        5.47      1.92 o 
  12   1   2        1.37        0.16      2.30 o 
  13   1   2        0.42        1.56      1.62 o 
 -13   2   2        0.69        1.88      1.30 o 
 -12   2   2        5.58        6.20      1.36 o 
 -11   2   2        0.28        0.34      1.28 o 
 -10   2   2        0.59        0.80      1.23 o 
  -9   2   2       23.11       17.97      1.57 o 
  -8   2   2        0.52        0.86      1.41 o 
  -7   2   2       48.11       51.88      1.70 o 
  -6   2   2        4.06        9.14      1.55 o 
  -5   2   2      631.31      578.94     15.83 o 
  -4   2   2        7.03       10.34      0.81 o 
  -3   2   2      100.96       89.52      1.89 o 
  -2   2   2     1504.84     1540.99      7.19 o 
  -1   2   2     2150.32     1926.03    128.31 o 
   0   2   2     2703.90     2459.45     45.79 o 
   1   2   2      379.21      401.64      7.23 o 
   2   2   2        0.62        1.47      1.15 o 
   3   2   2       84.56       85.57      8.03 o 
   4   2   2        2.70        0.67      1.11 o 
   5   2   2      619.56      648.00     20.91 o 
   6   2   2       15.31       17.53      1.24 o 
   7   2   2        0.10        0.54      1.08 o 
   8   2   2        4.67        5.95      1.41 o 
   9   2   2        1.60        0.13      1.27 o 
  10   2   2       16.79       14.59      1.53 o 
  11   2   2        0.85        0.85      1.37 o 
  12   2   2        0.45        0.05      1.29 o 
 -12   3   2        0.36        1.13      1.56 o 
 -11   3   2        0.09        0.60      1.39 o 
 -10   3   2        2.34        0.60      1.72 o 
  -9   3   2       61.34       57.78      3.87 o 
  -8   3   2       66.68       67.86      2.33 o 
  -7   3   2        2.19        1.46      3.20 o 
  -6   3   2      196.47      225.97      3.09 o 
  -5   3   2       59.26       56.24      2.01 o 
  -4   3   2       25.95       23.52      3.72 o 
  -3   3   2       16.74        9.91      0.85 o 
  -2   3   2      128.81      122.98      6.07 o 
  -1   3   2      379.08      391.95     10.66 o 
   0   3   2      603.83      584.50      3.17 o 
   1   3   2        2.18        0.69      0.71 o 
   2   3   2      160.14      190.85      2.24 o 
   3   3   2      204.28      213.28      6.44 o 
   4   3   2      118.49      114.09      5.25 o 
   5   3   2        1.73        3.63      2.98 o 
   6   3   2       46.49       44.81      1.60 o 
   7   3   2       33.47       26.93      1.85 o 
   8   3   2        7.15       11.63      1.35 o 
   9   3   2       27.15       25.71      2.05 o 
  10   3   2        0.41        2.17      1.28 o 
  11   3   2       14.33       10.41      1.61 o 
  12   3   2        0.52        1.36      1.36 o 
 -11   4   2        3.82        6.67      3.03 o 
 -10   4   2        6.73       12.16      2.02 o 
  -9   4   2       47.01       46.77      2.84 o 
  -8   4   2      100.36      110.88      3.03 o 
  -7   4   2       47.77       59.97      2.40 o 
  -6   4   2        0.63        1.61      2.07 o 
  -5   4   2       17.97       16.35      2.02 o 
  -4   4   2        0.52        1.02      1.02 o 
  -3   4   2      120.71      103.60      1.88 o 
  -2   4   2      108.11      126.96      3.59 o 
  -1   4   2       92.06       89.07      2.35 o 
   0   4   2       28.34       33.68      0.91 o 
   1   4   2       23.48       21.56      1.49 o 
   2   4   2       17.22       18.39      1.15 o 
   3   4   2      138.40      128.65      2.89 o 
   4   4   2        3.43        7.51      2.15 o 
   5   4   2       13.30       16.17      1.35 o 
   6   4   2       10.69       16.62      2.34 o 
   7   4   2       17.54       17.02      2.43 o 
   8   4   2       22.27       22.39      2.98 o 
   9   4   2        0.86        3.03      1.42 o 
  10   4   2       14.87       15.11      1.67 o 
  11   4   2        1.06        0.67      1.46 o 
 -10   5   2        8.56       14.73      2.07 o 
  -9   5   2        6.81        4.84      2.09 o 
  -8   5   2       30.33       23.91      2.10 o 
  -7   5   2       26.96       29.04      3.95 o 
  -6   5   2       37.44       51.64      4.01 o 
  -5   5   2        5.75        2.47      1.47 o 
  -4   5   2        2.95        1.48      1.11 o 
  -3   5   2        5.92        1.84      1.07 o 
  -2   5   2        1.30        0.34      1.21 o 
  -1   5   2        0.42        0.45      1.33 o 
   0   5   2       39.64       42.95      1.11 o 
   1   5   2        5.27        5.85      1.23 o 
   2   5   2       13.62       16.40      1.29 o 
   3   5   2       16.20       16.57      1.37 o 
   4   5   2        2.77        4.43      1.19 o 
   5   5   2        0.55        1.40      1.23 o 
   6   5   2        5.79       10.33      1.45 o 
   7   5   2        1.03        2.14      1.42 o 
   8   5   2        4.62        6.73      1.78 o 
   9   5   2        0.92        0.15      1.56 o 
  10   5   2        0.19        0.27      1.50 o 
  -9   6   2        0.19        0.14      1.87 o 
  -8   6   2       26.86       23.44      2.13 o 
  -7   6   2        0.60        2.30      1.57 o 
  -6   6   2        2.10        3.73      1.26 o 
  -5   6   2        0.00        2.30      1.19 o 
  -4   6   2        1.03        0.25      1.22 o 
  -3   6   2        0.39        0.47      1.11 o 
  -2   6   2        2.56        3.68      1.27 o 
  -1   6   2        3.16        4.12      1.33 o 
   0   6   2       16.69       19.38      1.01 o 
   1   6   2        3.18        8.47      2.27 o 
   2   6   2        0.55        0.20      1.72 o 
   3   6   2        0.44        1.16      1.50 o 
   4   6   2        0.01        1.07      1.16 o 
   5   6   2        0.83        0.02      2.34 o 
   6   6   2        0.15        0.41      1.66 o 
   7   6   2        0.10        2.25      1.42 o 
   8   6   2        0.49        2.37      1.61 o 
  -7   7   2        0.01        0.93      1.55 o 
  -6   7   2        0.48        3.35      1.32 o 
  -5   7   2        1.17        2.14      1.21 o 
  -4   7   2        1.88        3.59      1.25 o 
  -3   7   2        1.86        0.03      1.12 o 
  -2   7   2        2.78        1.74      1.18 o 
  -1   7   2        2.01        3.21      1.02 o 
   0   7   2        2.17        0.90      0.82 o 
   1   7   2        6.88        6.36      1.55 o 
   2   7   2        0.10        1.08      1.32 o 
   3   7   2       17.15       11.91      1.43 o 
   4   7   2        0.39        0.89      2.07 o 
   5   7   2        0.43        0.51      1.24 o 
   6   7   2        5.37        3.41      1.34 o 
  -3   8   2        1.91        0.23      1.25 o 
  -2   8   2        0.75        1.28      1.16 o 
  -1   8   2        3.73        3.58      1.13 o 
   0   8   2        7.09        4.99      0.86 o 
   1   8   2       10.42        8.13      1.35 o 
   2   8   2        2.91        1.11      1.13 o 
 -13   0   3        9.25        4.07      1.93 o 
 -11   0   3        0.01        0.09      1.67 o 
  -9   0   3        0.06        1.08      1.63 o 
  -7   0   3       13.93       12.44      1.67 o 
  -5   0   3      124.34      125.96      3.51 o 
  -3   0   3      123.74      102.50      1.85 o 
  -1   0   3       16.47       19.21      1.41 o 
   1   0   3     1749.06     1537.52     24.66 o 
   3   0   3        0.83        4.61      1.07 o 
   5   0   3      563.78      595.93      5.59 o 
   7   0   3       38.59       41.62      2.39 o 
   9   0   3       27.70       28.03      2.33 o 
  11   0   3        4.79        9.23      1.77 o 
 -13   1   3        0.31        0.55      1.25 o 
 -12   1   3        1.03        1.89      1.23 o 
 -11   1   3        4.49        6.05      1.27 o 
 -10   1   3       10.22       10.85      1.77 o 
  -9   1   3        0.09        0.24      1.13 o 
  -8   1   3      158.95      155.46      2.51 o 
  -7   1   3      109.37      115.74      2.33 o 
  -6   1   3       80.71       83.44      3.38 o 
  -5   1   3      119.48      138.61      1.77 o 
  -4   1   3      392.17      383.55      2.53 o 
  -3   1   3        2.50        0.90      0.46 o 
  -2   1   3      606.20      605.33     29.34 o 
  -1   1   3      187.38      194.61     13.79 o 
   0   1   3      792.47      799.14     39.47 o 
   1   1   3      370.65      457.39     42.79 o 
   2   1   3     1773.84     1574.98     94.90 o 
   3   1   3       33.51       34.56      3.71 o 
   4   1   3      516.89      513.85     30.70 o 
   5   1   3       45.23       39.55      2.85 o 
   6   1   3      261.67      266.99      8.41 o 
   7   1   3       34.29       31.03      1.47 o 
   8   1   3       28.53       30.35      2.93 o 
   9   1   3       27.34       24.26      1.62 o 
  10   1   3        7.79        8.02      1.33 o 
  11   1   3        0.22        0.84      1.24 o 
  12   1   3        0.01        0.33      1.25 o 
 -13   2   3        0.09        0.74      1.38 o 
 -12   2   3       13.55       10.11      1.57 o 
 -11   2   3        7.71        7.24      1.35 o 
 -10   2   3        0.13        1.32      1.32 o 
  -9   2   3        7.27        6.64      1.42 o 
  -8   2   3        0.64        1.62      3.45 o 
  -7   2   3      314.70      309.23      6.05 o 
  -6   2   3        0.15        0.90      0.92 o 
  -5   2   3       74.60       57.83      3.42 o 
  -4   2   3      412.34      425.39      6.75 o 
  -3   2   3      154.13      172.00      9.31 o 
  -2   2   3        7.44        4.28      0.66 o 
  -1   2   3      502.68      494.28     39.26 o 
   0   2   3     1438.83     1534.77     58.56 o 
   1   2   3      220.41      220.55      2.68 o 
   2   2   3      198.49      231.97     15.32 o 
   3   2   3      215.49      275.84     18.45 o 
   4   2   3        0.32        0.27      0.76 o 
   5   2   3        5.56        5.42      1.08 o 
   6   2   3        7.95       11.53      1.13 o 
   7   2   3      215.98      189.97      5.67 o 
   8   2   3      146.53      152.68      9.90 o 
   9   2   3       29.46       30.30      1.67 o 
  10   2   3        2.16        1.36      1.32 o 
  11   2   3        0.19        3.18      1.20 o 
  12   2   3        3.62        1.52      1.35 o 
 -12   3   3        5.71        8.57      1.86 o 
 -11   3   3        1.04        1.09      1.59 o 
 -10   3   3        2.49        1.57      1.68 o 
  -9   3   3       99.70      110.25      2.96 o 
  -8   3   3       33.79       31.79      3.67 o 
  -7   3   3       12.45       15.66      1.99 o 
  -6   3   3       29.55       27.75      2.28 o 
  -5   3   3        2.51        0.59      0.98 o 
  -4   3   3      515.25      467.86     14.65 o 
  -3   3   3      352.55      338.70     21.81 o 
  -2   3   3      207.51      168.83      8.33 o 
  -1   3   3      670.95      686.12     31.90 o 
   0   3   3      467.46      496.55      8.79 o 
   1   3   3      401.60      367.34     10.95 o 
   2   3   3       16.08       18.18      0.98 o 
   3   3   3      155.42      148.69      5.21 o 
   4   3   3      158.25      175.48      7.80 o 
   5   3   3       26.76       33.97      2.45 o 
   6   3   3        0.18        0.76      1.23 o 
   7   3   3        1.85        0.36      1.18 o 
   8   3   3       16.87       18.08      1.58 o 
   9   3   3       24.00       24.61      1.78 o 
  10   3   3        0.17        0.85      1.34 o 
  11   3   3        5.30        4.86      1.59 o 
  12   3   3        2.03        3.32      2.10 o 
 -11   4   3        0.20        1.19      1.74 o 
 -10   4   3        0.05        0.00      1.74 o 
  -9   4   3       31.31       37.03      2.27 o 
  -8   4   3      144.48      155.44      3.88 o 
  -7   4   3      112.85      101.76      2.38 o 
  -6   4   3       51.64       63.83      2.17 o 
  -5   4   3        2.31        0.93      1.18 o 
  -4   4   3        6.49        7.45      1.19 o 
  -3   4   3      173.10      167.44      5.13 o 
  -2   4   3       12.66        6.35      0.98 o 
  -1   4   3       71.41       67.96      4.03 o 
   0   4   3      499.92      447.86      5.08 o 
   1   4   3       25.05       21.61      2.22 o 
   2   4   3        2.80        4.89      1.10 o 
   3   4   3        7.88       12.61      1.15 o 
   4   4   3       58.60       61.94      2.84 o 
   5   4   3       28.49       27.79      2.10 o 
   6   4   3        5.67        6.86      2.29 o 
   7   4   3       18.26       22.11      1.61 o 
   8   4   3        0.36        0.09      1.55 o 
   9   4   3        8.63       10.80      1.55 o 
  10   4   3        1.62        2.96      1.94 o 
  11   4   3        0.16        0.29      1.81 o 
 -10   5   3        3.48        5.00      1.74 o 
  -9   5   3        1.50        0.41      2.97 o 
  -8   5   3        5.33        5.95      1.97 o 
  -7   5   3        2.13        0.95      1.43 o 
  -6   5   3        4.91        2.04      1.37 o 
  -5   5   3        0.01        2.77      1.84 o 
  -4   5   3       35.20       44.27      2.08 o 
  -3   5   3        3.92        4.08      1.16 o 
  -2   5   3       17.30       21.41      1.34 o 
  -1   5   3      100.90      103.06      2.46 o 
   0   5   3       11.41        6.94      0.78 o 
   1   5   3       31.64       40.55      1.62 o 
   2   5   3        0.33        1.15      1.15 o 
   3   5   3       12.97       11.49      1.85 o 
   4   5   3       14.60        8.69      1.44 o 
   5   5   3        0.07        1.37      1.66 o 
   6   5   3        0.30        1.27      1.27 o 
   7   5   3        1.26        0.16      1.72 o 
   8   5   3        2.63        1.52      1.46 o 
   9   5   3        0.00        0.25      1.88 o 
  10   5   3        0.02        2.36      1.41 o 
  -9   6   3        1.70        2.45      1.82 o 
  -8   6   3        1.41        4.56      1.71 o 
  -7   6   3        0.48        1.48      1.48 o 
  -6   6   3        0.88        2.78      1.24 o 
  -5   6   3        0.00        0.09      1.21 o 
  -4   6   3        0.03        0.22      1.24 o 
  -3   6   3        2.36        1.14      1.11 o 
  -2   6   3        4.21        5.09      1.40 o 
  -1   6   3        1.99        1.31      1.15 o 
   0   6   3        0.00        1.09      0.93 o 
   1   6   3        5.36        5.02      1.20 o 
   2   6   3        1.81        2.35      1.33 o 
   3   6   3        1.73        2.13      1.18 o 
   4   6   3        0.19        1.04      1.21 o 
   5   6   3        0.07        2.31      1.16 o 
   6   6   3        0.03        0.45      1.34 o 
   7   6   3        1.57        3.60      2.56 o 
   8   6   3        0.09        0.43      1.81 o 
  -6   7   3        0.09        0.63      1.67 o 
  -5   7   3        2.61        0.11      1.32 o 
  -4   7   3        4.64        0.78      1.22 o 
  -3   7   3        0.34        0.93      1.16 o 
  -2   7   3        0.31        0.08      1.07 o 
  -1   7   3        3.67        4.42      1.16 o 
   0   7   3        2.85        4.66      0.87 o 
   1   7   3        5.23        7.45      1.29 o 
   2   7   3        4.20        5.95      1.30 o 
   3   7   3        0.01        1.99      1.18 o 
   4   7   3        1.70        3.38      1.18 o 
   5   7   3        0.57        0.13      1.20 o 
   6   7   3        0.07        1.18      1.85 o 
  -2   8   3        0.00        1.18      1.18 o 
  -1   8   3        0.01        0.92      1.14 o 
   0   8   3        6.65        6.06      0.88 o 
   1   8   3        1.33        2.20      1.08 o 
   2   8   3        0.03        0.18      1.60 o 
 -12   0   4        1.68        2.78      1.91 o 
 -10   0   4        0.85        0.90      2.18 o 
  -8   0   4       30.72       28.59      2.39 o 
  -6   0   4      157.83      181.30      3.47 o 
  -4   0   4      102.24       99.56      2.16 o 
  -2   0   4     2322.61     2215.41     29.73 o 
   0   0   4      831.90      738.63      3.87 o 
   2   0   4      174.97      168.58      2.62 o 
   4   0   4      999.35     1042.10      7.01 o 
   6   0   4        8.52        5.85      1.52 o 
   8   0   4       52.76       42.52      2.65 o 
  10   0   4        5.90        3.59      2.01 o 
  12   0   4        6.74       10.49      2.04 o 
 -13   1   4        0.84        1.00      1.46 o 
 -12   1   4        0.55        0.42      1.39 o 
 -11   1   4        0.34        0.55      1.35 o 
 -10   1   4        0.00        0.58      1.79 o 
  -9   1   4        1.14        0.68      1.32 o 
  -8   1   4       91.07       79.85      4.69 o 
  -7   1   4       21.41       30.24      1.39 o 
  -6   1   4       40.29       46.09      1.33 o 
  -5   1   4       14.65       12.93      0.66 o 
  -4   1   4      658.93      640.97      4.67 o 
  -3   1   4       61.23       52.15      0.97 o 
  -2   1   4      200.02      198.01     11.32 o 
  -1   1   4       62.66       77.03      4.85 o 
   0   1   4       18.50       13.88      0.79 o 
   1   1   4        0.01        0.57      0.78 o 
   2   1   4      382.78      478.45     29.29 o 
   3   1   4        8.17       10.27      1.34 o 
   4   1   4      708.18      738.89     29.84 o 
   5   1   4      158.61      180.45      5.50 o 
   6   1   4       48.72       58.82      2.00 o 
   7   1   4       38.62       36.60      1.84 o 
   8   1   4      145.38      150.59      5.56 o 
   9   1   4        1.57        0.95      3.34 o 
  10   1   4        0.06        0.28      1.77 o 
  11   1   4        0.62        3.09      1.34 o 
  12   1   4        1.30        0.11      1.40 o 
 -12   2   4        0.34        0.25      1.48 o 
 -11   2   4        0.57        1.22      1.53 o 
 -10   2   4       54.32       56.91      2.23 o 
  -9   2   4       32.56       23.90      1.79 o 
  -8   2   4       23.93       26.73      1.66 o 
  -7   2   4      340.17      333.87      5.17 o 
  -6   2   4        0.97        2.03      1.04 o 
  -5   2   4        8.99       11.80      1.10 o 
  -4   2   4      110.50      127.68      3.85 o 
  -3   2   4     1056.71      987.74     36.31 o 
  -2   2   4      138.51      155.62     10.02 o 
  -1   2   4        7.69        5.17      1.27 o 
   0   2   4      197.20      200.92      9.28 o 
   1   2   4       94.87       94.66      3.23 o 
   2   2   4      144.93      163.52      7.42 o 
   3   2   4      105.62      103.98     12.60 o 
   4   2   4       52.81       63.45      5.99 o 
   5   2   4        1.76        2.48      0.84 o 
   6   2   4        1.19        0.91      1.03 o 
   7   2   4       14.04       16.43      1.42 o 
   8   2   4       49.82       59.79      3.48 o 
   9   2   4        3.94        6.28      1.83 o 
  10   2   4        0.03        0.37      1.68 o 
  11   2   4        0.23        0.73      1.30 o 
  12   2   4        3.96        2.35      1.38 o 
 -12   3   4        0.75        0.81      1.54 o 
 -11   3   4        9.30        8.59      1.88 o 
 -10   3   4        0.19        0.57      1.63 o 
  -9   3   4      100.07      105.83      2.89 o 
  -8   3   4       10.72       10.42      1.63 o 
  -7   3   4       26.19       22.22      1.54 o 
  -6   3   4       25.17       21.59      1.44 o 
  -5   3   4       17.97       17.69      1.21 o 
  -4   3   4        7.03        5.74      0.99 o 
  -3   3   4        4.73        6.25      1.84 o 
  -2   3   4      604.00      689.78     39.92 o 
  -1   3   4      484.03      487.20     23.37 o 
   0   3   4      740.47      834.79     27.44 o 
   1   3   4       17.25       21.16      1.22 o 
   2   3   4       22.65       15.63      1.03 o 
   3   3   4      376.28      438.06     25.71 o 
   4   3   4        3.55        1.45      0.94 o 
   5   3   4       18.75       16.41      1.27 o 
   6   3   4       73.12       66.92      1.90 o 
   7   3   4        3.60        1.94      1.34 o 
   8   3   4       18.43       14.65      1.79 o 
   9   3   4        0.60        1.47      1.20 o 
  10   3   4        3.05        1.49      1.29 o 
  11   3   4        2.67        2.10      1.48 o 
 -11   4   4        2.31        2.25      1.81 o 
 -10   4   4        0.02        1.05      1.60 o 
  -9   4   4        4.19        6.46      1.75 o 
  -8   4   4       55.46       69.26      2.53 o 
  -7   4   4       30.43       31.59      2.25 o 
  -6   4   4      110.56       91.63      2.33 o 
  -5   4   4      110.12      109.90      3.34 o 
  -4   4   4        0.35        0.06      1.21 o 
  -3   4   4       27.66       34.49      1.38 o 
  -2   4   4        1.11        1.73      0.95 o 
  -1   4   4       21.60       19.15      1.06 o 
   0   4   4      121.08      119.31      3.04 o 
   1   4   4       38.23       41.43      1.48 o 
   2   4   4        0.04        5.27      2.15 o 
   3   4   4       52.08       47.98      2.53 o 
   4   4   4       10.75       11.26      1.28 o 
   5   4   4       30.84       25.67      2.98 o 
   6   4   4        0.01        1.16      1.16 o 
   7   4   4        1.25        3.37      1.46 o 
   8   4   4        0.18        1.65      1.22 o 
   9   4   4        2.44        4.73      2.82 o 
  10   4   4        2.62        0.73      1.47 o 
 -10   5   4        3.43        5.65      1.71 o 
  -9   5   4        1.03        3.85      1.57 o 
  -8   5   4        0.03        0.10      1.53 o 
  -7   5   4        2.37        1.44      1.79 o 
  -6   5   4       38.74       36.27      1.84 o 
  -5   5   4       11.47       13.42      1.63 o 
  -4   5   4       17.38       19.65      1.55 o 
  -3   5   4        0.94        0.11      1.54 o 
  -2   5   4        5.58        5.04      1.29 o 
  -1   5   4      138.92      145.49      7.83 o 
   0   5   4        7.06        7.66      0.98 o 
   1   5   4       31.55       33.67      1.78 o 
   2   5   4        0.36        3.44      1.75 o 
   3   5   4        9.68        8.04      2.74 o 
   4   5   4       55.18       67.16      5.97 o 
   5   5   4        2.33        2.85      1.29 o 
   6   5   4        3.86        1.44      1.36 o 
   7   5   4        0.19        3.32      1.19 o 
   8   5   4        0.00        0.28      1.92 o 
   9   5   4        1.63        3.00      1.32 o 
  -8   6   4        0.22        0.18      1.50 o 
  -7   6   4        5.72        4.28      1.69 o 
  -6   6   4        3.04        4.78      1.48 o 
  -5   6   4        1.51        2.09      2.13 o 
  -4   6   4        4.80        5.30      1.49 o 
  -3   6   4        0.28        1.54      1.37 o 
  -2   6   4       11.70       16.91      1.46 o 
  -1   6   4        1.85        5.02      1.20 o 
   0   6   4       35.12       39.92      1.23 o 
   1   6   4       15.95       16.89      1.73 o 
   2   6   4        6.12        7.75      2.70 o 
   3   6   4        4.48        6.04      1.31 o 
   4   6   4        2.35        3.09      1.29 o 
   5   6   4        0.55        4.09      1.69 o 
   6   6   4        7.08        7.70      1.73 o 
   7   6   4        0.32        3.00      1.37 o 
   8   6   4        2.28        3.18      1.47 o 
  -6   7   4        3.55        6.31      1.49 o 
  -5   7   4        0.30        1.28      1.23 o 
  -4   7   4        2.37        0.84      2.10 o 
  -3   7   4        0.11        0.32      1.23 o 
  -2   7   4        0.02        0.25      1.13 o 
  -1   7   4       20.66       15.02      2.33 o 
   0   7   4        3.00        5.25      0.91 o 
   1   7   4       11.44        8.29      1.34 o 
   2   7   4        3.43        1.80      1.28 o 
   3   7   4        1.53        1.34      1.34 o 
   4   7   4        3.03        5.35      1.35 o 
   5   7   4        0.41        1.46      1.29 o 
 -13   0   5        1.45        0.28      2.72 o 
 -11   0   5        2.63        8.07      2.44 o 
  -9   0   5      117.28       98.97      3.94 o 
  -7   0   5      246.19      223.66      4.59 o 
  -5   0   5      246.77      242.59      3.77 o 
  -3   0   5       21.88       18.23      0.81 o 
  -1   0   5       44.47       49.76      1.68 o 
   1   0   5       86.12       89.50      2.36 o 
   3   0   5     1566.22     1658.76      9.01 o 
   5   0   5       17.77       15.33      1.57 o 
   7   0   5      809.56      859.07      8.28 o 
   9   0   5       18.66       24.43      2.30 o 
  11   0   5        2.57        6.03      1.84 o 
 -12   1   5        0.60        1.22      2.34 o 
 -11   1   5       11.42       11.79      1.68 o 
 -10   1   5       36.89       35.26      2.08 o 
  -9   1   5      223.40      228.24      7.07 o 
  -8   1   5       42.37       31.05      1.72 o 
  -7   1   5       11.87       15.82      1.26 o 
  -6   1   5      112.86      110.56      1.57 o 
  -5   1   5        0.27        1.12      1.49 o 
  -4   1   5      219.86      206.91      4.14 o 
  -3   1   5      366.94      389.33     10.09 o 
  -2   1   5      173.85      171.43      5.62 o 
  -1   1   5       54.23       46.82      3.80 o 
   0   1   5      189.07      190.11      4.08 o 
   1   1   5       14.57       17.40      0.83 o 
   2   1   5       41.46       34.26      1.10 o 
   3   1   5      163.91      173.42     11.48 o 
   4   1   5      179.75      185.77      5.00 o 
   5   1   5        1.92        0.49      0.90 o 
   6   1   5        0.46        0.90      1.07 o 
   7   1   5      150.17      140.72      3.37 o 
   8   1   5       71.63       70.92      2.14 o 
   9   1   5       77.58       70.52      2.18 o 
  10   1   5        7.60        8.40      1.67 o 
  11   1   5       10.10       10.82      3.14 o 
  12   1   5        2.01        4.59      2.20 o 
 -12   2   5       11.09       15.05      2.06 o 
 -11   2   5        0.39        0.83      1.61 o 
 -10   2   5       12.12       13.13      2.07 o 
  -9   2   5       10.04        7.85      1.54 o 
  -8   2   5       76.29       86.63      2.25 o 
  -7   2   5        4.80        1.95      1.07 o 
  -6   2   5        0.25        0.21      0.91 o 
  -5   2   5       21.10       11.76      0.92 o 
  -4   2   5      251.70      247.46      6.35 o 
  -3   2   5       56.49       81.17      5.80 o 
  -2   2   5      200.82      212.19      9.29 o 
  -1   2   5       64.46       76.43      6.89 o 
   0   2   5      194.43      213.56      9.91 o 
   1   2   5       90.19       80.58      4.81 o 
   2   2   5        4.81       11.81      2.99 o 
   3   2   5        0.31       29.43     17.60 o 
   4   2   5        4.52        4.61      0.92 o 
   5   2   5        7.45       11.01      1.72 o 
   6   2   5       18.17       13.87      1.23 o 
   7   2   5       17.07       10.92      1.37 o 
   8   2   5        7.47        4.32      1.24 o 
   9   2   5       16.11       11.63      1.51 o 
  10   2   5        0.30        0.29      1.29 o 
  11   2   5        1.77        1.24      1.99 o 
 -12   3   5        1.18        0.33      1.64 o 
 -11   3   5        0.39        4.45      1.95 o 
 -10   3   5        2.02        0.72      1.50 o 
  -9   3   5       25.35       24.37      1.85 o 
  -8   3   5        9.35       10.40      2.53 o 
  -7   3   5       94.59       92.20      4.03 o 
  -6   3   5        9.16        9.71      1.40 o 
  -5   3   5        2.81        4.32      0.94 o 
  -4   3   5       46.37       44.05      2.70 o 
  -3   3   5       39.93       41.94      4.47 o 
  -2   3   5       19.58       24.22      1.32 o 
  -1   3   5       43.48       47.32      4.45 o 
   0   3   5       54.29       48.45      1.75 o 
   1   3   5        0.28        0.56      1.18 o 
   2   3   5       44.77       38.22      1.33 o 
   3   3   5       11.58       15.32      1.12 o 
   4   3   5        3.53        4.92      1.26 o 
   5   3   5        0.78        0.20      1.88 o 
   6   3   5       19.00       18.24      1.40 o 
   7   3   5        0.91        0.39      1.20 o 
   8   3   5        0.20        1.02      1.16 o 
   9   3   5        0.70        2.20      1.22 o 
  10   3   5        0.00        0.71      1.30 o 
  11   3   5        0.01        1.30      1.30 o 
 -11   4   5        0.61        1.93      1.63 o 
 -10   4   5        3.18        4.33      1.75 o 
  -9   4   5        0.14        0.38      1.48 o 
  -8   4   5        8.82        9.14      1.74 o 
  -7   4   5       14.79        8.14      1.55 o 
  -6   4   5        7.73        4.17      1.36 o 
  -5   4   5        6.39        5.73      1.38 o 
  -4   4   5       59.66       58.68      5.84 o 
  -3   4   5      101.91       84.12      1.94 o 
  -2   4   5        3.42        2.07      1.03 o 
  -1   4   5      161.93      147.17      3.60 o 
   0   4   5       56.19       50.85      1.78 o 
   1   4   5        7.65       11.80      1.41 o 
   2   4   5       26.61       35.51      1.57 o 
   3   4   5        2.84        0.19      1.72 o 
   4   4   5        0.02        2.16      1.72 o 
   5   4   5        5.01       10.17      1.85 o 
   6   4   5       30.64       30.60      5.57 o 
   7   4   5        0.78        1.20      2.88 o 
   8   4   5        1.29        1.47      1.31 o 
   9   4   5        1.69        0.37      1.41 o 
  10   4   5        1.47        2.57      1.31 o 
 -10   5   5        0.14        3.67      1.66 o 
  -9   5   5        0.73        0.91      1.67 o 
  -8   5   5        1.45        1.05      1.60 o 
  -7   5   5       10.80       14.11      1.67 o 
  -6   5   5        1.44        2.55      1.46 o 
  -5   5   5        1.07        1.81      1.39 o 
  -4   5   5       15.27        8.78      1.22 o 
  -3   5   5        6.26        6.87      1.34 o 
  -2   5   5       20.79       14.35      1.11 o 
  -1   5   5      236.02      263.06      6.47 o 
   0   5   5       18.28       13.46      1.02 o 
   1   5   5      138.41      147.49     10.29 o 
   2   5   5       18.04       23.08      2.35 o 
   3   5   5       19.23       12.26      1.41 o 
   4   5   5        3.02        3.69      1.40 o 
   5   5   5       12.16       11.76      1.56 o 
   6   5   5        0.14        1.76      2.52 o 
   7   5   5        0.19        0.29      2.78 o 
   8   5   5        0.94        0.79      2.45 o 
   9   5   5        0.76        0.66      1.33 o 
  -8   6   5        0.16        3.16      1.47 o 
  -7   6   5        0.48        0.37      1.40 o 
  -6   6   5        1.38        1.85      1.94 o 
  -5   6   5        7.93        9.49      1.47 o 
  -4   6   5        6.80        4.89      1.26 o 
  -3   6   5        0.44        1.56      2.04 o 
  -2   6   5        2.47        6.23      1.61 o 
  -1   6   5        6.89        3.17      1.64 o 
   0   6   5        0.61        0.89      0.89 o 
   1   6   5       29.27       26.64      2.26 o 
   2   6   5        7.98       10.26      1.44 o 
   3   6   5        0.03        1.31      1.31 o 
   4   6   5        5.60        7.12      1.55 o 
   5   6   5       12.54       14.66      1.66 o 
   6   6   5        0.15        1.44      1.33 o 
   7   6   5        0.49        0.39      1.43 o 
  -5   7   5        0.01        0.16      1.30 o 
  -4   7   5        1.16        2.27      2.90 o 
  -3   7   5        0.11        1.65      2.07 o 
  -2   7   5        2.27        6.71      1.31 o 
  -1   7   5       42.14       30.78      1.85 o 
   0   7   5        3.49        6.50      0.99 o 
   1   7   5       25.18       29.13      5.08 o 
   2   7   5        0.20        0.66      1.26 o 
   3   7   5        0.45        1.37      1.37 o 
   4   7   5        0.02        1.38      1.38 o 
   5   7   5        0.06        0.48      1.34 o 
 -12   0   6        4.97        3.47      2.80 o 
 -10   0   6       72.79       67.92      4.55 o 
  -8   0   6      267.91      305.88      5.93 o 
  -6   0   6       11.79        7.58      1.64 o 
  -4   0   6        0.32        0.35      1.35 o 
  -2   0   6      122.52      135.37      2.49 o 
   0   0   6      286.56      284.19      9.94 o 
   2   0   6      685.57      784.46      6.24 o 
   4   0   6        3.28        3.10      1.46 o 
   6   0   6        5.98        8.04      1.95 o 
   8   0   6       18.99       18.72      2.26 o 
  10   0   6        2.12        7.15      2.07 o 
 -12   1   6        9.72       10.38      2.61 o 
 -11   1   6        8.09        8.53      1.89 o 
 -10   1   6        1.79        2.89      1.69 o 
  -9   1   6       10.30       17.16      2.25 o 
  -8   1   6       50.06       38.93      2.79 o 
  -7   1   6       12.51        8.25      1.98 o 
  -6   1   6        2.70        5.41      1.41 o 
  -5   1   6       20.28       22.18      1.59 o 
  -4   1   6      526.31      530.67     11.81 o 
  -3   1   6        0.65        0.45      0.83 o 
  -2   1   6      154.67      169.95      5.83 o 
  -1   1   6       73.77       66.27     10.00 o 
   0   1   6       16.81       17.39      0.62 o 
   1   1   6        3.61        6.29      0.79 o 
   2   1   6       80.81       79.42      3.04 o 
   3   1   6       34.53       29.52      1.19 o 
   4   1   6      102.13      109.39      3.07 o 
   5   1   6        4.94        5.04      1.15 o 
   6   1   6       78.83       96.32      2.16 o 
   7   1   6        1.55        3.02      2.26 o 
   8   1   6       91.24       92.40      4.49 o 
   9   1   6        9.43        5.65      1.32 o 
  10   1   6        6.62        4.83      1.34 o 
  11   1   6        0.92        0.85      1.34 o 
 -12   2   6       11.32       11.93      1.85 o 
 -11   2   6        0.71        1.94      1.95 o 
 -10   2   6       34.04       31.29      2.10 o 
  -9   2   6        2.95        1.77      1.46 o 
  -8   2   6      140.63      151.25      4.48 o 
  -7   2   6        1.28        1.30      1.60 o 
  -6   2   6       34.74       33.22      2.52 o 
  -5   2   6       39.84       29.44      1.46 o 
  -4   2   6       11.70        6.34      0.85 o 
  -3   2   6        6.97        6.32      2.12 o 
  -2   2   6       62.13       55.65      3.28 o 
  -1   2   6      611.98      580.14     40.16 o 
   0   2   6        7.00        8.09      0.59 o 
   1   2   6      248.78      262.49     23.05 o 
   2   2   6      125.17      124.89     14.40 o 
   3   2   6        1.78        0.70      0.95 o 
   4   2   6        2.95        1.89      1.05 o 
   5   2   6        0.51        0.80      1.12 o 
   6   2   6        6.11        5.82      1.25 o 
   7   2   6       25.70       31.92      4.87 o 
   8   2   6       32.64       32.55      2.03 o 
   9   2   6        0.65        1.19      2.38 o 
  10   2   6        1.76        3.00      2.52 o 
  11   2   6        0.03        2.63      2.67 o 
 -11   3   6        0.03        0.35      1.56 o 
 -10   3   6        2.37        0.34      1.49 o 
  -9   3   6        0.00        1.78      1.79 o 
  -8   3   6        0.47        0.21      1.38 o 
  -7   3   6        1.57        3.02      1.11 o 
  -6   3   6        3.89        1.47      1.13 o 
  -5   3   6        2.62        3.77      1.87 o 
  -4   3   6        4.15        4.55      1.12 o 
  -3   3   6        9.94       10.75      0.98 o 
  -2   3   6       30.94       24.13      3.62 o 
  -1   3   6       39.16       44.22      3.89 o 
   0   3   6        4.63        8.36      0.83 o 
   1   3   6        5.65        5.51      1.60 o 
   2   3   6        0.69        0.16      0.92 o 
   3   3   6        2.70        1.07      1.07 o 
   4   3   6        0.79        1.11      1.11 o 
   5   3   6       13.94       11.53      2.12 o 
   6   3   6        4.37        2.57      1.25 o 
   7   3   6        2.56        3.49      1.20 o 
   8   3   6        1.41        0.16      1.26 o 
   9   3   6        7.19        4.08      1.37 o 
  10   3   6        0.85        1.78      2.33 o 
 -10   4   6        0.96        0.02      1.55 o 
  -9   4   6        0.02        1.38      1.92 o 
  -8   4   6        4.09        5.17      1.42 o 
  -7   4   6       17.02       18.40      2.22 o 
  -6   4   6       10.32       10.54      1.49 o 
  -5   4   6       25.12       28.19      1.85 o 
  -4   4   6        5.67        3.03      0.98 o 
  -3   4   6        2.14        1.89      1.02 o 
  -2   4   6        1.76        4.39      1.42 o 
  -1   4   6        7.89        4.90      1.10 o 
   0   4   6       26.02       23.63      1.85 o 
   1   4   6       29.58       24.79      1.19 o 
   2   4   6        2.66        0.35      1.14 o 
   3   4   6        4.64        7.28      1.26 o 
   4   4   6        5.24        1.61      1.18 o 
   5   4   6        0.42        1.20      1.20 o 
   6   4   6        3.15        1.25      2.26 o 
   7   4   6        2.70        0.77      1.37 o 
   8   4   6        1.16        0.47      1.31 o 
   9   4   6        0.06        1.36      1.31 o 
  10   4   6        0.30        2.80      1.85 o 
  -9   5   6        0.07        0.89      1.48 o 
  -8   5   6        1.41        1.94      1.90 o 
  -7   5   6       28.21       33.60      1.91 o 
  -6   5   6       26.02       21.76      1.56 o 
  -5   5   6       16.46       10.58      2.37 o 
  -4   5   6       73.80       71.62      2.17 o 
  -3   5   6       30.24       32.80      3.45 o 
  -2   5   6       55.00       51.63      1.55 o 
  -1   5   6       68.85       59.99      3.34 o 
   0   5   6       12.16       12.74      0.90 o 
   1   5   6        5.32        0.65      1.97 o 
   2   5   6        4.15        5.34      1.34 o 
   3   5   6        0.00        0.21      1.30 o 
   4   5   6       29.70       29.99      6.23 o 
   5   5   6        7.77       10.58      1.54 o 
   6   5   6        6.47        9.14      1.63 o 
   7   5   6        4.98        7.56      1.47 o 
   8   5   6        0.18        2.10      1.30 o 
  -7   6   6        0.27        0.64      1.31 o 
  -6   6   6        6.93        8.50      1.33 o 
  -5   6   6        0.01        1.54      1.53 o 
  -4   6   6       16.97       15.47      1.50 o 
  -3   6   6        7.74        6.74      1.23 o 
  -2   6   6        7.17        7.10      1.54 o 
  -1   6   6        7.12        4.57      1.25 o 
   0   6   6      146.14      163.08      5.90 o 
   1   6   6        0.94        0.47      1.34 o 
   2   6   6        1.42        1.85      1.50 o 
   3   6   6        0.18        1.40      1.42 o 
   4   6   6        8.05        5.78      1.50 o 
   5   6   6        0.31        0.84      1.35 o 
   6   6   6        0.35        0.83      1.35 o 
   7   6   6        0.37        2.65      1.35 o 
  -5   7   6        3.57        7.28      1.44 o 
  -4   7   6        3.34        3.72      1.36 o 
  -3   7   6        0.03        1.17      1.11 o 
  -2   7   6       16.34       13.69      1.54 o 
  -1   7   6        1.20        3.25      1.39 o 
   0   7   6        2.05        1.38      0.94 o 
   1   7   6        1.12        1.03      1.27 o 
   2   7   6        0.00        2.14      1.21 o 
   3   7   6        1.33        1.39      1.39 o 
   4   7   6        5.86        6.60      1.48 o 
 -11   0   7       20.68       19.64      3.26 o 
  -9   0   7        1.08        0.42      2.85 o 
  -7   0   7      181.58      185.66      4.13 o 
  -5   0   7      136.66      161.86      3.60 o 
  -3   0   7      618.35      582.11      5.62 o 
  -1   0   7        2.70        4.57      1.11 o 
   1   0   7      142.89      134.60      2.75 o 
   3   0   7        0.05        2.42      1.44 o 
   5   0   7        0.01        0.28      1.59 o 
   7   0   7       93.56      106.29      3.40 o 
   9   0   7       31.35       32.02      2.68 o 
  11   0   7        0.37        0.78      1.85 o 
 -12   1   7        4.81        6.63      2.00 o 
 -11   1   7        1.47        5.92      1.82 o 
 -10   1   7        3.38        1.43      1.86 o 
  -9   1   7      268.14      302.17      5.42 o 
  -8   1   7      144.48      146.85      4.54 o 
  -7   1   7      158.20      167.52      3.01 o 
  -6   1   7        0.30        1.19      1.08 o 
  -5   1   7       13.53       20.42      1.46 o 
  -4   1   7      291.19      299.75      2.75 o 
  -3   1   7        1.96        1.30      1.29 o 
  -2   1   7        1.08        1.38      0.82 o 
  -1   1   7       55.00       47.94      1.98 o 
   0   1   7        0.15        0.48      0.53 o 
   1   1   7       26.65       34.01      1.89 o 
   2   1   7        8.25        3.88      0.99 o 
   3   1   7       76.41       90.93      3.87 o 
   4   1   7       49.01       53.14      1.73 o 
   5   1   7        9.49        6.82      1.27 o 
   6   1   7       74.58       82.73      2.20 o 
   7   1   7        0.12        0.52      1.26 o 
   8   1   7       30.05       33.28      1.78 o 
   9   1   7        3.04        5.13      1.50 o 
  10   1   7        2.59        1.64      1.30 o 
  11   1   7        0.20        0.49      1.18 o 
 -11   2   7        0.85        2.65      1.71 o 
 -10   2   7       18.17       28.48      2.07 o 
  -9   2   7       27.50       34.59      2.03 o 
  -8   2   7        1.82        0.40      3.93 o 
  -7   2   7        0.04        1.47      1.72 o 
  -6   2   7       13.62       16.39      1.27 o 
  -5   2   7       73.71       69.93      4.52 o 
  -4   2   7       29.94       30.95      1.27 o 
  -3   2   7        0.63        0.72      0.84 o 
  -2   2   7       12.55       10.21      3.36 o 
  -1   2   7       33.38       22.80      2.60 o 
   0   2   7       74.72       80.40      3.85 o 
   1   2   7       15.47       11.16      1.09 o 
   2   2   7      307.51      281.55      8.46 o 
   3   2   7        1.76        1.56      1.60 o 
   4   2   7       36.81       45.83      5.11 o 
   5   2   7       68.78       62.14      6.71 o 
   6   2   7        5.97        4.69      1.37 o 
   7   2   7       27.11       22.43      1.62 o 
   8   2   7       14.65       11.11      1.47 o 
   9   2   7        0.04        0.08      1.28 o 
  10   2   7        0.17        0.94      1.24 o 
 -11   3   7        5.23        4.14      1.57 o 
 -10   3   7        0.45        3.09      1.51 o 
  -9   3   7        0.42        2.12      2.03 o 
  -8   3   7        3.87        3.70      1.29 o 
  -7   3   7        1.88        0.68      1.08 o 
  -6   3   7        1.66        3.84      4.35 o 
  -5   3   7        2.67        2.94      2.31 o 
  -4   3   7       21.67       29.18      3.86 o 
  -3   3   7        0.44        0.16      1.57 o 
  -2   3   7        2.72        4.01      1.18 o 
  -1   3   7       72.56       68.25      1.53 o 
   0   3   7       19.30       25.84      2.16 o 
   1   3   7      167.24      139.73     14.56 o 
   2   3   7        0.04        1.99      1.04 o 
   3   3   7        0.42        0.75      1.13 o 
   4   3   7       30.17       46.29      6.32 o 
   5   3   7        0.58        1.17      1.17 o 
   6   3   7        3.51        4.77      1.26 o 
   7   3   7       21.24       18.54      1.84 o 
   8   3   7        4.34        5.20      1.39 o 
   9   3   7        5.92        5.43      1.31 o 
  10   3   7        0.17        0.29      1.24 o 
 -10   4   7        6.75        6.42      1.66 o 
  -9   4   7        0.94        1.39      2.38 o 
  -8   4   7        2.22        2.59      1.41 o 
  -7   4   7        2.16        5.76      1.22 o 
  -6   4   7        7.76       10.48      1.44 o 
  -5   4   7       42.86       43.51      1.64 o 
  -4   4   7        6.81       10.04      1.17 o 
  -3   4   7        7.17        6.96      2.10 o 
  -2   4   7      103.51      111.92      9.59 o 
  -1   4   7       36.40       30.89      2.81 o 
   0   4   7      140.35      150.03      8.07 o 
   1   4   7       36.26       41.05      3.30 o 
   2   4   7        0.06        1.00      1.18 o 
   3   4   7        8.75       10.81      1.63 o 
   4   4   7       11.63       12.93      1.62 o 
   5   4   7        5.69       10.69      1.40 o 
   6   4   7        0.65        1.03      2.75 o 
   7   4   7        6.91        9.86      2.75 o 
   8   4   7        0.27        1.73      1.27 o 
   9   4   7        0.55        0.44      1.31 o 
  -9   5   7        1.10        3.48      1.42 o 
  -8   5   7        0.00        0.11      1.36 o 
  -7   5   7        1.63        0.39      1.29 o 
  -6   5   7        3.95        1.53      1.26 o 
  -5   5   7       10.62       11.62      1.32 o 
  -4   5   7       37.30       40.63      2.62 o 
  -3   5   7        4.71        6.46      1.29 o 
  -2   5   7        4.30        0.19      1.92 o 
  -1   5   7      114.16       96.74      3.40 o 
   0   5   7        2.94        5.62      1.15 o 
   1   5   7       64.68       71.02     42.12 o 
   2   5   7        4.33        9.94      1.37 o 
   3   5   7        0.17        3.50      1.30 o 
   4   5   7        6.76        0.40      3.11 o 
   5   5   7        4.09        1.37      2.05 o 
   6   5   7        0.52        0.91      1.56 o 
   7   5   7        2.60        3.81      1.75 o 
   8   5   7        0.22        0.15      1.28 o 
  -7   6   7        0.01        1.33      1.33 o 
  -6   6   7        1.73        0.40      1.30 o 
  -5   6   7        4.34        1.81      1.35 o 
  -4   6   7        0.91        3.32      1.33 o 
  -3   6   7       10.43        7.13      1.36 o 
  -2   6   7        0.25        1.26      1.26 o 
  -1   6   7       36.19       28.66      2.30 o 
   0   6   7        3.45        1.24      0.98 o 
   1   6   7        1.28        0.58      2.11 o 
   2   6   7        3.83        0.33      2.28 o 
   3   6   7        0.38        0.14      1.34 o 
   4   6   7        1.93        2.06      1.40 o 
   5   6   7        0.38        0.92      1.36 o 
   6   6   7        0.16        2.37      1.41 o 
  -3   7   7        0.30        1.89      1.34 o 
  -2   7   7        1.83        0.48      2.04 o 
  -1   7   7        7.91       11.90      1.47 o 
   0   7   7        0.35        0.31      0.92 o 
   1   7   7        2.57        2.22      1.32 o 
   2   7   7        2.55        0.85      1.39 o 
 -10   0   8        6.22       11.94      2.91 o 
  -8   0   8       18.70       25.39      3.00 o 
  -6   0   8        4.13        1.93      1.93 o 
  -4   0   8       39.68       31.62      1.82 o 
  -2   0   8       54.58       71.44      2.38 o 
   0   0   8       23.11       20.09      1.01 o 
   2   0   8       65.43       82.27      2.54 o 
   4   0   8        2.61        4.85      1.84 o 
   6   0   8        4.45        3.38      2.00 o 
   8   0   8        2.11        1.26      1.79 o 
  10   0   8        0.99        1.06      1.92 o 
 -11   1   8        0.30        0.51      1.79 o 
 -10   1   8        1.30        1.02      1.71 o 
  -9   1   8        2.60        1.05      2.25 o 
  -8   1   8       24.49       27.58      2.02 o 
  -7   1   8       10.15       10.18      2.35 o 
  -6   1   8        7.74       13.70      2.46 o 
  -5   1   8       51.81       45.91      3.23 o 
  -4   1   8      142.82      146.93     12.58 o 
  -3   1   8        1.74        2.35      0.95 o 
  -2   1   8       51.09       47.33      5.40 o 
  -1   1   8      137.37      138.29      4.65 o 
   0   1   8        8.80        7.92      0.68 o 
   1   1   8        5.01        6.43      1.00 o 
   2   1   8       14.23       10.69      1.09 o 
   3   1   8       28.93       26.25      1.46 o 
   4   1   8        0.00        0.57      1.18 o 
   5   1   8        1.37        2.47      1.28 o 
   6   1   8       16.31       15.30      1.48 o 
   7   1   8        1.82        0.89      1.29 o 
   8   1   8        3.14        4.61      1.33 o 
   9   1   8        3.09        4.39      1.34 o 
  10   1   8        0.10        0.19      1.21 o 
 -11   2   8        1.82        0.89      1.71 o 
 -10   2   8        0.84        0.98      1.62 o 
  -9   2   8        2.89        4.25      1.70 o 
  -8   2   8       37.00       36.46      2.07 o 
  -7   2   8        0.07        0.78      1.21 o 
  -6   2   8       17.39       20.84      1.81 o 
  -5   2   8       28.47       20.25      1.31 o 
  -4   2   8       19.27       19.04      1.12 o 
  -3   2   8       53.91       55.35      6.03 o 
  -2   2   8       16.97       29.99      4.03 o 
  -1   2   8       20.04       24.40      1.69 o 
   0   2   8      223.64      229.99      9.45 o 
   1   2   8        4.09        8.10      1.16 o 
   2   2   8       72.19       65.83      2.62 o 
   3   2   8       78.69       75.08      7.39 o 
   4   2   8        0.00        0.62      1.18 o 
   5   2   8        0.20        0.37      2.57 o 
   6   2   8        5.48        7.70      2.54 o 
   7   2   8       52.28       55.83      3.50 o 
   8   2   8        0.12        1.10      1.21 o 
   9   2   8        4.02        3.21      2.01 o 
  10   2   8        2.21        2.75      1.56 o 
 -10   3   8        0.16        0.44      1.57 o 
  -9   3   8       12.36       16.48      1.88 o 
  -8   3   8       12.25       17.68      1.64 o 
  -7   3   8        1.39        3.69      1.25 o 
  -6   3   8       43.10       43.52      2.09 o 
  -5   3   8        0.52        0.47      1.04 o 
  -4   3   8       10.05       12.15      2.13 o 
  -3   3   8       29.98       35.41      1.56 o 
  -2   3   8       48.93       46.60      8.53 o 
  -1   3   8       79.73       83.97      6.92 o 
   0   3   8       26.39       24.93      0.94 o 
   1   3   8       45.32       51.99      4.27 o 
   2   3   8       18.45       20.08      2.77 o 
   3   3   8       11.59        7.78      2.85 o 
   4   3   8       19.27       12.70      1.46 o 
   5   3   8        4.24        5.10      1.28 o 
   6   3   8       44.73       40.59      4.51 o 
   7   3   8        1.05        4.39      1.42 o 
   8   3   8       16.63       15.22      3.70 o 
   9   3   8        2.39        2.80      3.01 o 
  -9   4   8        0.07        0.83      1.39 o 
  -8   4   8        7.26        7.51      1.50 o 
  -7   4   8        2.62        3.99      1.26 o 
  -6   4   8        0.03        1.07      1.09 o 
  -5   4   8       59.38       61.05      2.12 o 
  -4   4   8        0.01        2.21      1.14 o 
  -3   4   8        1.25        1.07      1.27 o 
  -2   4   8       45.98       46.44      4.08 o 
  -1   4   8       96.91       90.89      5.68 o 
   0   4   8       65.54       57.71      1.23 o 
   1   4   8        7.55        8.91      1.57 o 
   2   4   8        6.30        4.23      1.17 o 
   3   4   8       23.19       26.06      3.36 o 
   4   4   8        0.55        2.57      1.29 o 
   5   4   8        1.12        2.08      3.34 o 
   6   4   8        0.18        0.76      1.48 o 
   7   4   8       12.24       18.86      1.78 o 
   8   4   8        6.46        6.62      1.45 o 
  -8   5   8        0.66        1.38      1.38 o 
  -7   5   8        5.77        3.23      1.21 o 
  -6   5   8        1.19        1.02      1.12 o 
  -5   5   8        1.66        3.11      1.15 o 
  -4   5   8       14.59       16.41      1.98 o 
  -3   5   8        3.91        5.39      1.19 o 
  -2   5   8        0.07        1.30      1.14 o 
  -1   5   8       55.63       69.03      4.35 o 
   0   5   8       12.18        7.11      1.01 o 
   1   5   8       24.39       19.35     11.58 o 
   2   5   8        3.69        0.94      1.31 o 
   3   5   8        2.82        3.09      1.54 o 
   4   5   8        1.12        0.87      1.35 o 
   5   5   8        2.84        5.13      2.54 o 
   6   5   8        5.35       10.43      1.48 o 
   7   5   8        3.18        2.26      2.35 o 
  -6   6   8        6.85        3.16      1.32 o 
  -5   6   8        0.96        0.23      1.59 o 
  -4   6   8        1.36        1.41      1.92 o 
  -3   6   8        0.06        0.34      1.24 o 
  -2   6   8       11.24        9.86      2.13 o 
  -1   6   8        3.98        3.03      1.73 o 
   0   6   8        0.01        0.60      1.33 o 
   1   6   8        0.00        1.37      1.37 o 
   2   6   8        0.33        1.02      2.07 o 
   3   6   8        2.07        1.25      1.44 o 
   4   6   8        1.17        1.55      1.55 o 
   5   6   8        0.08        0.34      1.40 o 
 -11   0   9        6.39        5.21      3.03 o 
  -9   0   9       15.86       15.60      3.09 o 
  -7   0   9        5.27        5.44      2.26 o 
  -5   0   9      128.75      121.17      3.81 o 
  -3   0   9        2.25        2.05      1.51 o 
  -1   0   9       74.92       69.65      2.34 o 
   1   0   9       34.79       34.53      1.91 o 
   3   0   9        6.41        9.58      1.75 o 
   5   0   9       27.14       31.82      2.46 o 
   7   0   9        4.14        9.50      2.05 o 
   9   0   9        0.01        1.27      1.77 o 
 -11   1   9        0.08        1.13      1.95 o 
 -10   1   9       21.14       19.54      2.30 o 
  -9   1   9        0.01        0.62      1.69 o 
  -8   1   9        0.10        1.53      1.98 o 
  -7   1   9       15.68       22.09      2.13 o 
  -6   1   9       13.90       20.48      1.63 o 
  -5   1   9        9.88       10.51      1.44 o 
  -4   1   9       37.76       30.22      1.55 o 
  -3   1   9        1.44        1.21      1.11 o 
  -2   1   9       32.22       20.86      3.04 o 
  -1   1   9       28.10       23.49      1.69 o 
   0   1   9       15.23       13.70      1.31 o 
   1   1   9        1.93        0.22      1.16 o 
   2   1   9        5.56        9.63      1.13 o 
   3   1   9       16.21       14.25      1.35 o 
   4   1   9       18.34       16.47      1.70 o 
   5   1   9        3.25        6.13      1.22 o 
   6   1   9        1.98        1.27      1.26 o 
   7   1   9        0.08        0.52      1.31 o 
   8   1   9        2.57        2.09      2.29 o 
   9   1   9        0.08        1.38      1.21 o 
 -10   2   9        9.33        9.80      2.26 o 
  -9   2   9        2.76        1.13      1.64 o 
  -8   2   9       35.72       39.24      2.09 o 
  -7   2   9       72.09       83.59      4.20 o 
  -6   2   9       28.07       33.56      1.79 o 
  -5   2   9        0.05        0.26      2.43 o 
  -4   2   9        6.82        6.38      1.49 o 
  -3   2   9      104.85       85.05      7.10 o 
  -2   2   9       23.67       22.35      1.29 o 
  -1   2   9       19.64       26.64      2.68 o 
   0   2   9      223.17      199.02      8.97 o 
   1   2   9        0.55        0.47      1.68 o 
   2   2   9        3.11        2.75      1.24 o 
   3   2   9        2.66        2.47      1.30 o 
   4   2   9       18.70       14.30      1.85 o 
   5   2   9       23.80       24.28      1.64 o 
   6   2   9        1.45        0.11      1.35 o 
   7   2   9       19.57       15.70      1.95 o 
   8   2   9        1.66        0.84      2.39 o 
   9   2   9        1.32        1.63      1.30 o 
 -10   3   9        1.19        1.35      1.62 o 
  -9   3   9       24.31       19.04      4.78 o 
  -8   3   9        7.73       11.72      1.61 o 
  -7   3   9        0.79        1.39      1.24 o 
  -6   3   9       20.50       13.54      1.55 o 
  -5   3   9        1.81        1.45      1.06 o 
  -4   3   9       52.62       54.02      2.33 o 
  -3   3   9       13.22       15.14      3.29 o 
  -2   3   9       28.31       18.87      1.40 o 
  -1   3   9       50.46       67.64      8.56 o 
   0   3   9        6.63       10.79      0.96 o 
   1   3   9       88.67       84.00      4.54 o 
   2   3   9        1.34        1.41      1.63 o 
   3   3   9       15.16        9.19      1.34 o 
   4   3   9       28.16       26.28      1.85 o 
   5   3   9       15.90       17.03      4.81 o 
   6   3   9        1.64        1.42      1.42 o 
   7   3   9        4.41        4.75      1.40 o 
   8   3   9        2.54        0.32      3.02 o 
  -9   4   9        0.95        1.45      1.45 o 
  -8   4   9        3.77        1.33      1.33 o 
  -7   4   9        0.77        0.56      1.85 o 
  -6   4   9       20.39       17.66      1.31 o 
  -5   4   9        0.23        1.62      1.09 o 
  -4   4   9       11.37       16.88      1.41 o 
  -3   4   9        3.91        0.64      1.18 o 
  -2   4   9        0.43        2.41      1.17 o 
  -1   4   9       41.23       40.36      5.27 o 
   0   4   9       13.29       16.56      3.04 o 
   1   4   9       13.58       16.54      1.53 o 
   2   4   9       13.46       10.24      1.40 o 
   3   4   9        4.22        4.51      3.21 o 
   4   4   9        0.97        3.76      1.45 o 
   5   4   9        1.48        0.37      1.57 o 
   6   4   9        1.28        2.68      1.49 o 
   7   4   9       19.55       23.36      1.75 o 
  -7   5   9        1.02        0.64      1.13 o 
  -6   5   9        0.00        0.26      1.54 o 
  -5   5   9        0.15        0.63      1.11 o 
  -4   5   9        1.00        0.17      1.16 o 
  -3   5   9        0.74        2.56      1.16 o 
  -2   5   9        0.21        0.65      1.23 o 
  -1   5   9        2.64        1.20      2.42 o 
   0   5   9        0.71        0.72      0.90 o 
   1   5   9       14.43       12.84      2.03 o 
   2   5   9       15.45       14.53      1.78 o 
   3   5   9        0.74        2.62      1.40 o 
   4   5   9        2.22        2.64      1.47 o 
   5   5   9        3.38        1.85      1.37 o 
   6   5   9        6.48       12.90      1.81 o 
  -5   6   9        2.45        6.14      1.66 o 
  -4   6   9        1.11        2.34      2.38 o 
  -3   6   9        1.30        0.80      1.26 o 
  -2   6   9        0.00        2.05      1.50 o 
  -1   6   9        0.94        1.27      1.41 o 
   0   6   9        2.24        2.11      0.96 o 
   1   6   9        2.78        6.63      1.46 o 
   2   6   9        0.00        0.25      1.35 o 
   3   6   9        3.26        3.92      2.60 o 
 -10   0  10        0.03        2.84      2.84 o 
  -8   0  10       13.74       11.97      2.96 o 
  -6   0  10       20.63       22.37      2.63 o 
  -4   0  10        1.36        1.18      2.03 o 
  -2   0  10      366.96      380.61      6.05 o 
   0   0  10      241.11      232.03      3.28 o 
   2   0  10       43.64       42.14      2.15 o 
   4   0  10        7.46        7.09      1.95 o 
   6   0  10        3.85        2.87      2.04 o 
   8   0  10        0.46        0.31      1.97 o 
 -10   1  10        3.28        6.84      1.85 o 
  -9   1  10        0.72        2.33      1.73 o 
  -8   1  10        0.92        4.09      1.68 o 
  -7   1  10       11.77       18.74      3.46 o 
  -6   1  10       53.32       56.61      2.64 o 
  -5   1  10        0.32        0.69      1.22 o 
  -4   1  10        2.85        0.73      2.46 o 
  -3   1  10       18.36       22.76      2.75 o 
  -2   1  10       92.91       87.87      2.26 o 
  -1   1  10       98.74       84.32      2.85 o 
   0   1  10        0.74        1.27      0.80 o 
   1   1  10       64.25       60.84      1.73 o 
   2   1  10        4.31        3.38      1.14 o 
   3   1  10        0.13        0.24      1.12 o 
   4   1  10       11.19       10.29      1.48 o 
   5   1  10        0.83        2.29      1.24 o 
   6   1  10        0.98        1.72      1.47 o 
   7   1  10        1.14        2.80      1.41 o 
   8   1  10        0.76        2.67      1.26 o 
 -10   2  10        2.29        1.03      2.91 o 
  -9   2  10        1.87        0.20      1.67 o 
  -8   2  10        0.07        1.49      1.49 o 
  -7   2  10       13.82       14.74      1.67 o 
  -6   2  10        9.37        2.80      1.67 o 
  -5   2  10       55.00       53.28      1.99 o 
  -4   2  10        1.62        5.51      1.21 o 
  -3   2  10       32.35       31.05      2.69 o 
  -2   2  10        1.13        6.02      1.72 o 
  -1   2  10       57.65       55.57      6.03 o 
   0   2  10       49.77       61.43      2.43 o 
   1   2  10        3.20        3.75      1.15 o 
   2   2  10        4.78        2.93      1.27 o 
   3   2  10        8.19        5.44      1.33 o 
   4   2  10        3.07        3.35      1.34 o 
   5   2  10        5.19        6.04      1.43 o 
   6   2  10        3.58        5.59      1.41 o 
   7   2  10        0.04        0.48      2.38 o 
   8   2  10        2.76        1.98      1.41 o 
  -9   3  10        7.04        1.99      1.69 o 
  -8   3  10        3.07        7.48      2.56 o 
  -7   3  10        0.61        1.33      1.33 o 
  -6   3  10        5.01        7.83      1.37 o 
  -5   3  10        4.48        0.40      1.20 o 
  -4   3  10        4.33        5.28      0.99 o 
  -3   3  10        0.25        0.72      1.21 o 
  -2   3  10       53.82       53.40      2.21 o 
  -1   3  10        8.37        9.15      1.30 o 
   0   3  10       78.95       80.91      5.61 o 
   1   3  10        0.04        0.02      1.16 o 
   2   3  10        1.36        2.64      1.40 o 
   3   3  10        0.04        1.69      1.79 o 
   4   3  10        0.01        0.76      1.30 o 
   5   3  10        1.98        6.51      2.87 o 
   6   3  10        4.96        5.16      1.36 o 
   7   3  10        0.12        1.16      3.27 o 
  -8   4  10       12.15       14.04      1.62 o 
  -7   4  10        1.65        0.80      1.32 o 
  -6   4  10        2.76        2.63      1.13 o 
  -5   4  10        0.83        1.22      1.11 o 
  -4   4  10        1.08        1.58      1.48 o 
  -3   4  10        3.25        4.03      1.28 o 
  -2   4  10        0.01        1.90      1.20 o 
  -1   4  10        0.00        2.23      1.61 o 
   0   4  10        1.98        3.87      0.94 o 
   1   4  10        1.39        1.41      1.31 o 
   2   4  10        2.45        1.37      1.37 o 
   3   4  10        2.61        2.56      1.91 o 
   4   4  10        3.83        7.02      2.47 o 
   5   4  10        1.65        0.11      1.40 o 
   6   4  10        4.70        1.46      1.45 o 
  -6   5  10        0.00        1.18      1.18 o 
  -5   5  10        2.33        6.15      1.52 o 
  -4   5  10        8.49        9.83      1.34 o 
  -3   5  10        0.32        0.89      1.18 o 
  -2   5  10        1.47        2.56      1.23 o 
  -1   5  10        2.92        2.40      1.41 o 
   0   5  10        1.93        4.21      1.01 o 
   1   5  10        1.89        2.79      1.24 o 
   2   5  10        0.03        3.16      1.29 o 
   3   5  10        0.00        0.09      1.36 o 
   4   5  10        0.17        1.85      1.71 o 
  -2   6  10        1.11        0.49      1.26 o 
  -1   6  10        0.32        1.33      1.33 o 
   0   6  10        0.38        0.47      0.96 o 
  -9   0  11        0.36        0.15      2.79 o 
  -7   0  11        0.44        4.73      2.32 o 
  -5   0  11       88.49       99.58      4.22 o 
  -3   0  11        1.31        1.78      2.34 o 
  -1   0  11       98.62      112.50      3.89 o 
   1   0  11        6.10        6.41      1.75 o 
   3   0  11       14.28       13.47      2.12 o 
   5   0  11       12.69       13.14      2.40 o 
   7   0  11        1.13        0.78      2.09 o 
  -9   1  11        0.28        1.34      2.42 o 
  -8   1  11        0.09        3.29      1.53 o 
  -7   1  11        0.59        0.30      1.51 o 
  -6   1  11        1.27        1.14      2.79 o 
  -5   1  11        0.00        2.60      1.40 o 
  -4   1  11        7.97       13.14      1.57 o 
  -3   1  11        2.23        1.52      1.45 o 
  -2   1  11        7.47        6.49      1.96 o 
  -1   1  11      180.87      158.51      5.88 o 
   0   1  11        2.64        2.99      0.90 o 
   1   1  11       27.44       26.67      1.53 o 
   2   1  11        5.70        6.46      1.21 o 
   3   1  11       31.69       26.47      1.58 o 
   4   1  11        0.00        0.06      1.28 o 
   5   1  11        2.21        1.71      1.60 o 
   6   1  11        0.51        0.98      1.67 o 
   7   1  11        0.10        0.05      1.33 o 
  -9   2  11       10.45        6.80      1.89 o 
  -8   2  11        0.03        1.07      1.41 o 
  -7   2  11        0.61        1.05      1.50 o 
  -6   2  11        3.35        5.36      1.36 o 
  -5   2  11       53.35       61.58      2.27 o 
  -4   2  11        9.09        8.67      1.44 o 
  -3   2  11       10.13        8.90      1.45 o 
  -2   2  11        1.10        0.17      1.27 o 
  -1   2  11       63.58       61.59      2.39 o 
   0   2  11        0.96        1.39      0.95 o 
   1   2  11        0.28        1.64      1.20 o 
   2   2  11        0.76        1.32      1.22 o 
   3   2  11        2.60        4.60      1.36 o 
   4   2  11        0.24        1.27      1.65 o 
   5   2  11        1.39        2.66      2.07 o 
   6   2  11        5.87        2.32      1.38 o 
   7   2  11        0.04        0.62      1.32 o 
  -8   3  11        3.14        4.69      1.76 o 
  -7   3  11        2.35        2.21      1.46 o 
  -6   3  11        0.04        1.24      1.26 o 
  -5   3  11        6.30       12.76      1.54 o 
  -4   3  11        8.07        6.30      1.28 o 
  -3   3  11        1.43        0.14      1.14 o 
  -2   3  11        0.41        0.07      1.20 o 
  -1   3  11        1.62        1.87      1.45 o 
   0   3  11        4.81        0.82      0.94 o 
   1   3  11        0.87        0.70      2.14 o 
   2   3  11        0.82        4.91      2.36 o 
   3   3  11        0.79        4.24      2.45 o 
   4   3  11        2.14        4.08      1.50 o 
   5   3  11        0.73        1.37      3.19 o 
   6   3  11        0.60        0.21      3.04 o 
  -7   4  11        0.77        0.32      1.58 o 
  -6   4  11        4.58        1.22      1.51 o 
  -5   4  11       10.22       16.36      1.40 o 
  -4   4  11        7.67        6.86      1.28 o 
  -3   4  11        4.67        0.20      2.07 o 
  -2   4  11        0.18        0.21      1.26 o 
  -1   4  11        0.13        2.49      1.28 o 
   0   4  11        0.65        0.07      0.89 o 
   1   4  11        3.73        3.31      1.39 o 
   2   4  11        2.22        0.42      1.39 o 
   3   4  11        1.05        0.10      1.46 o 
   4   4  11        0.02        1.94      1.40 o 
   5   4  11        1.14        1.78      2.12 o 
  -4   5  11        0.09        1.23      1.23 o 
  -3   5  11        6.46        1.60      1.29 o 
  -2   5  11        0.76        1.75      1.28 o 
  -1   5  11        0.12        1.36      1.36 o 
   0   5  11        9.88       11.06      1.14 o 
   1   5  11        6.70        8.94      1.55 o 
   2   5  11        1.66        7.40      1.98 o 
  -8   0  12       10.81        8.13      2.74 o 
  -6   0  12        4.85        1.64      2.49 o 
  -4   0  12       54.58       55.59      3.49 o 
  -2   0  12       27.57       30.02      3.11 o 
   0   0  12      262.55      263.58      4.08 o 
   2   0  12        0.03        0.35      1.67 o 
   4   0  12       33.71       32.40      2.73 o 
   6   0  12        8.34        4.84      2.45 o 
  -8   1  12        6.93       11.48      5.05 o 
  -7   1  12        0.25        0.49      1.58 o 
  -6   1  12        7.75       11.22      1.68 o 
  -5   1  12        2.76        1.63      1.57 o 
  -4   1  12        5.02        5.65      1.52 o 
  -3   1  12        8.60       10.01      1.61 o 
  -2   1  12       81.57       80.61      2.87 o 
  -1   1  12       49.21       58.39      2.22 o 
   0   1  12       20.23       19.00      1.18 o 
   1   1  12        0.04        0.76      1.29 o 
   2   1  12        0.72        1.46      1.23 o 
   3   1  12        6.38        5.91      2.38 o 
   4   1  12        4.15        4.91      1.42 o 
   5   1  12        0.67        2.18      1.39 o 
   6   1  12        0.19        0.02      2.45 o 
  -8   2  12        0.80        0.90      1.95 o 
  -7   2  12        4.41        6.33      1.46 o 
  -6   2  12        0.00        1.76      1.37 o 
  -5   2  12        0.36        1.63      2.44 o 
  -4   2  12        0.08        1.77      1.28 o 
  -3   2  12        5.04        4.17      1.64 o 
  -2   2  12       15.68       18.40      2.39 o 
  -1   2  12        9.27        9.51      2.95 o 
   0   2  12        7.07       11.73      1.09 o 
   1   2  12       19.12       22.12      1.72 o 
   2   2  12        3.64        0.69      1.34 o 
   3   2  12        4.06        4.92      1.52 o 
   4   2  12        1.30        1.63      1.35 o 
   5   2  12        3.81        6.11      1.50 o 
   6   2  12        0.01        0.71      1.71 o 
  -7   3  12        2.26        3.66      2.35 o 
  -6   3  12        0.97        2.12      1.34 o 
  -5   3  12        0.39        2.06      2.37 o 
  -4   3  12        0.20        0.40      1.25 o 
  -3   3  12        1.71        1.79      1.26 o 
  -2   3  12        6.19        6.62      3.34 o 
  -1   3  12        0.40        1.47      1.28 o 
   0   3  12        0.98        1.90      0.92 o 
   1   3  12        0.51        1.36      1.36 o 
   2   3  12        0.28        1.91      1.37 o 
   3   3  12        0.63        2.33      1.43 o 
   4   3  12        0.06        1.36      2.95 o 
   5   3  12        0.02        2.20      2.63 o 
  -5   4  12        2.45        3.34      1.26 o 
  -4   4  12        0.06        1.31      1.31 o 
  -3   4  12        2.43        4.64      1.37 o 
  -2   4  12        0.12        0.10      1.37 o 
  -1   4  12        1.99        5.18      1.35 o 
   0   4  12        0.00        1.91      1.07 o 
   1   4  12        1.40        3.34      1.40 o 
   2   4  12        1.73        5.05      3.14 o 
   3   4  12        1.03        2.10      1.41 o 
  -7   0  13        1.60        1.05      2.65 o 
  -5   0  13        1.54        3.14      2.52 o 
  -3   0  13        7.91        0.36      2.67 o 
  -1   0  13       17.71       14.19      2.75 o 
   1   0  13        9.29       10.80      2.09 o 
   3   0  13        7.50        7.82      2.20 o 
   5   0  13        0.01        1.79      2.18 o 
  -7   1  13       15.69       10.59      2.03 o 
  -6   1  13        4.19        5.16      1.70 o 
  -5   1  13        0.29        0.12      1.52 o 
  -4   1  13        0.00        2.22      2.75 o 
  -3   1  13       10.03        7.93      2.23 o 
  -2   1  13       10.28       10.38      1.67 o 
  -1   1  13        4.25        3.88      1.50 o 
   0   1  13        4.36        6.37      1.57 o 
   1   1  13        3.14        1.53      2.42 o 
   2   1  13        0.63        0.68      1.35 o 
   3   1  13        1.57        1.39      1.28 o 
   4   1  13        0.70        1.01      1.75 o 
   5   1  13        4.53        0.17      1.45 o 
  -6   2  13        2.98        0.57      2.37 o 
  -5   2  13        0.00        1.12      1.40 o 
  -4   2  13        1.02        0.83      3.87 o 
  -3   2  13        1.85        1.26      2.83 o 
  -2   2  13        0.27        2.87      1.47 o 
  -1   2  13        4.49        2.59      1.54 o 
   0   2  13       16.15       16.14      1.18 o 
   1   2  13        0.17        2.42      2.64 o 
   2   2  13        0.00        0.32      1.37 o 
   3   2  13        0.33        0.73      1.75 o 
   4   2  13        0.83        1.78      3.47 o 
  -5   3  13        1.34        0.00      2.22 o 
  -4   3  13        2.70        4.87      2.99 o 
  -3   3  13        0.68        0.54      1.31 o 
  -2   3  13       15.44       19.56      3.88 o 
  -1   3  13       15.00       20.02      1.78 o 
   0   3  13        0.04        0.09      1.19 o 
   1   3  13        6.99        7.05      1.43 o 
   2   3  13        0.32        1.14      1.50 o 
  -4   0  14        0.77        6.94      2.43 o 
  -2   0  14       18.93       21.75      2.89 o 
   0   0  14        1.12        0.64      1.54 o 
   2   0  14        4.71        3.25      1.90 o 
  -4   1  14        3.14        2.75      1.59 o 
  -3   1  14        5.60        6.08      2.20 o 
  -2   1  14        3.87        0.07      1.70 o 
  -1   1  14        2.09        0.94      1.58 o 
   0   1  14        0.81        2.23      1.01 o 
   1   1  14        1.00        2.39      2.06 o 
   2   1  14        0.72        1.31      1.42 o 
  -3   2  14        4.18        3.92      1.55 o 
  -2   2  14        2.75        4.90      1.56 o 
  -1   2  14       21.57       22.12      1.97 o 
   0   2  14        8.75       11.79      1.85 o 
   1   2  14        0.07        0.30      1.47 o 
                                                 
